# Supplementary material for: New 5-Substituted SN38 Derivatives: A Stability Study and Interaction with Model Nicked DNA by NMR and Molecular Modeling Methods
Source: Int J Mol Sci. 2023 Dec 13;24(24):17445. doi: 10.3390/ijms242417445 (PMC10743537; doi:10.3390/ijms242417445)
Supplement: Supplementary file 1 [file ijms-24-17445-s001.zip]

Archive with 1 entries (1 files):
- ijms-2711296-supplementary.pdf
